# Supplementary material for: CDK8-Cyclin C Mediates Nutritional Regulation of Developmental Transitions through the Ecdysone Receptor in Drosophila
Source: PLoS Biol. 2015 Jul 29;13(7):e1002207. doi: 10.1371/journal.pbio.1002207 (PMC4519132; doi:10.1371/journal.pbio.1002207)
Supplement: S1 Table — The fold changes (cdk8/control and cycC/control) were calculated based on the microarray analyses of the cdk8 and cycC mutant L3 wandering larvae compared to the control (w 1118) larvae. The similar results were visually showed in Fig 2A. (XLSX) [file pbio.1002207.s014.xlsx]

## Sheet: Table S1
Table S1 Effects of cdk8 or cycC mutation on the expression levels of factors involved in the ecdysone signaling.
#	Gene names	Gene symbols	Fold changes
			cdk8/cont	cycC/cont
1	Salivary gland secretion 1	Sgs1	0.019	0.0596942
2	ecdysone inducible protein 74EF	Eip74EF	0.032	0.0294118
3	Ecdysone-inducible gene E2	ImpE2	0.067	0.0356189
4	dopa decarboxylase	Ddc	0.0687858	0.13397
5	Ecdysone-induced protein 78C	Eip78C	0.078801	0.0784425
6	Juvenile hormone esterase duplication	Jhedup	0.125006	0.15419
7	Salivary gland secretion 5	Sgs5	0.166	0.446249
8	Ecdysone-inducible gene E1 (Y1-like)	ImpE1	0.174	0.137457
9	Hr4 (DHR4)	Hr4	0.232027	0.240115
10	Broad	br	0.236	0.142171
11	Ecdysone-inducible gene E3	ImpE3	0.249	0.2
12	heat shock protein hsp27	Hsp27	0.267914	0.188397
13	Glucose dehydrogenase	Gld	0.277255	0.326134
14	Eip63E	Pftaire	0.281593	0.756053
15	salivary gland glue protein 3	Sgs3	0.304443	0.574353
16	group II	Sgs8	0.331	0.571036
17	Ecdysone-induced protein 75B	Eip75B	0.378	0.346774
18	Ecdysone oxidase	Eo	0.397	0.503067
19	shadow (ecdysteroid 2-hydroxylase)	sad	0.411	0.471074
20	salivary gland secretion protein 4	Sgs4	0.421494	0.624074
21	Gene 1	Hsp67Ba	0.530228	0.589191
22	Gene 2	Hsp67Bb	0.32269	0.287703
23	Gene 3	Hsp67Bc	0.111245	0.169346
24	heat shock rotein hsp23	Hsp23	0.202094	0.154772
25	heat shock protein hsp26	Hsp26	0.167274	0.0933359
26	heat shock protein hsp27	Hsp27	0.267914	0.188481
27	Alhambra	Alh	0.472	0.407186
28	Taiman (CG13109)	tai	0.504	0.567
29	salivary gland glue protein 7	Sgs7	0.528508	0.714154
30	ecdysone receptor	EcR	0.617389	0.510884
31	Hormone-receptor-like in 78	Hr78	0.624	0.504772
32	Hormone receptor-like in 39	Hr39	0.631479	0.506015
33	shade	shd	0.650061	0.612577
34	Diabetes and Obesity Regulated (CG11347)	dDOR	0.711761	0.596275
35	Juvenile hormone acid methyltransferase	jhamt	0.730967	0.760321
36	bonus (CG5206)	bon	0.759	0.71
37	alcohol dehydrogenase	Adh	0.778826	0.686771
38	ecdysoneless	ecd	0.788195	0.888316
39	Ecdysone-induced protein 93F	Eip93F	0.807832	1.96155
40	Ecdysone-inducible gene L2	ImpL2	0.815679	0.805755
41	Blimp-1	Blimp-1	0.839713	0.942956
42	trithorax-related (CG3848)	trr	0.89	0.923
43	Juvenile hormone-inducible protein 1	JhI-1	0.954779	1.13227
44	Juvenile hormone-inducible protein 21	JhI-21	0.971923	1.06289
45	Hormone receptor-like in 46, DHR3	Hr46	0.990367	1.06992
46	Ultraspiracle	Usp	1.01164	0.906375
47	alien	alien	0.976451	1.00791
48	rigor mortis (CG30149)	rig	1.046	1.221
49	ecdysone-dependent gene-84A-1	Edg84A	1.06972	1.16746
50	dopamine/ecdysteroid receptor (DopEcR)	CG18314	1.09709	0.996676
51	Ecdysone-dependent gene 91	Edg91	1.10685	1.14933
52	disembodied	dib	1.11036	1.14629
53	Ecdysone-induced protein 28/29kD	Eip71CD	1.19377	0.569479
54	Smrter (CG4013)	SMR	1.243	1.13
55	Ecdysone-induced protein 63F 1	Eip63F-1	1.25706	0.620651
56	Ecdysone-inducible gene L1	ImpL1	1.2874	1.48966
57	Juvenile hormone epoxide hydrolase 2	Jheh2	1.36614	1.18497
58	Ecdysone-dependent gene 78E	Edg78E	1.62734	1.6043
59	Juvenile hormone esterase	Jhe	1.62861	1.43145
60	Juvenile hormone epoxide hydrolase 3	Jheh3	2.02	2
61	Ftz interacting protein 1	ftz-f1	2.31166	3.19643
62	Juvenile hormone epoxide hydrolase	Jheh1	2.569	1.94565
63	Hormone receptor-like in 38	Hr38	2.569	3.41621
64	Ecdysone-induced protein 40kD	Eip55E	2.965	1.7685
65	Urate oxidase	Uro	2.9855	4.19589
66	Larval cuticle protein	Lcp65Ag3	3.748	2.51163
67	Juvenile hormone-inducible protein 26	JhI-26	3.204	4.26303
68	CDK8	cdk8	0.197586	0.999383
69	cyclin C	cycC	0.968402	0.0961782
70	ribosomal protein 23	RpL23	1.02075	0.985502
71	ribosomal protein 49	RpL32	0.99317	1.01918
