# Supplementary material for: CDK8-Cyclin C Mediates Nutritional Regulation of Developmental Transitions through the Ecdysone Receptor in Drosophila
Source: PLoS Biol. 2015 Jul 29;13(7):e1002207. doi: 10.1371/journal.pbio.1002207 (PMC4519132; doi:10.1371/journal.pbio.1002207)
Supplement: S2 Table — (XLSX) [file pbio.1002207.s015.xlsx]

## Sheet: Table S2
Table S2. Known EcR cofactors indentified by the LC-MS/MS analysis
Flybase identifier #	Gene name		Count of Spectrum
			EcR-IP		USP-IP		Total
FBpp0082514		Hsc70-4	249		226		475
FBpp0086694		Hsc70-5	33		226		259
FBpp0073445		Hsc70-3	114		117		231
FBpp0292873		tai	4		4		8
FBpp0305906		Smr	1		2		3
FBpp0085564		rig	1		1		2
FBpp0073150		dDOR	1		0		1
FBpp0079664		Utx	0		1		1
FBgn0013746		Alien	0		0		0
FBgn0023097		bon	0		0		0
FBgn0026533		dDEK	0		0		0
FBgn0023518		TRR	0		0		0
