# Supplementary material for: CDK8-Cyclin C Mediates Nutritional Regulation of Developmental Transitions through the Ecdysone Receptor in Drosophila
Source: PLoS Biol. 2015 Jul 29;13(7):e1002207. doi: 10.1371/journal.pbio.1002207 (PMC4519132; doi:10.1371/journal.pbio.1002207)
Supplement: S3 Table — (XLSX) [file pbio.1002207.s016.xlsx]

## Sheet: Table S3
Table S3. Primer sequences for the qRT-PCR assays
Gene Name	Forward primers	Reverse primers
br	5’-TTCCTTAAGACCGCCGAAGTG	5’-CGGAATTGGCCAGGTTCTGTA
cdk8	5’-CCAGCAAGATTTTCACCACCA	5’-CAGTTGAAGCGCTGGAAGTTCT
cycC	5’-ATCTGCCAGTCGGCCATTAAG	5’-CTCCAGCAGGTAAAACTCGCA
dib	5’-TTGATGGATGCGGCTGAGA	5’- CCTGGCTTAGTTTGCGAAAGC
E74	5’-CGAATACTGTCCGCGTTTCATC	5’-TGTTCTTGTGCATGCCCCA
E75	5’-TCCTACTCCATGCCCACACTTC	5’-ATCACGCCGCGAATTACGT
E78	5’-CTTCGCCGAGATCTTCGACAT	5’-CTGTTCTTGTTGCGGTTTGCTT
EcR	5’-TTAAGTCGGAGCACTCGACGA	5’-GGTTCAGCTGCGCTTTCTACTC
βFtz-F1	5’-GAACAAGCTGCAGGACCTGAAA	5’-GTCTTCCGGTTGACAATACCCC
Hsp27	5’-ACAATCAAATGTCACGTCGCG	5’-GCTTGAACTGCGACACATCCA
ImpE2	5’-CGTTGCCTTGATCCTGGTTTT	5’-TCCTTATCCTCGACAATGGCC
Jheh1	5’-ACTGGATGTGCCCGTTTCAA	5’-GCCCTTTTTGTGGTAAGTGCTG
Jhl-26	5’-CTCTCCCATGGTCGATCTCAAC	5’-GCGCCAAGGTGTATTCACAGA
nvd	5’-GGAAGCGTTGCTGACGACTGTG	5’-TAAAGCCGTCCACTTCCTGCGA
phm	5’-TTCGCGAACACCTCTAACGG	5’-CTTTTTTCGCTTCACCCTCG
sad	5’-TGCATCATGTTTGGCACCAG	5’-TCGCGAGCTATGCTCAAACAC
Sgs1	5’-AGCTCCACTGCAAGGAGTAATAA	5’-TAGTGTCCCCTCCACATCCG
Sgs5	5’-ATGCAAATCGAGAGCGACCA	5’-GAAACCCACGCTGCACTTTT
shd	5’-ACAAGATGACCAAGCTGCACG	5’-CAGGTGCACTATTGGCACATTG
spo	5’-ATTGGTTGCGAGGAAATGGAG	5’-TTGCACAGGCCTTCAGAATCA
spok	5’-GCCGAGCTAAATTTCTCCGCTT	5’-TATCTCTTGGGCACACTCGCTG
usp	5’-TCTTCCAGATGGTCGAATACGC	5’-AATGAGCAGCTCGATCCAAGC
Rp49	5’-ACAGGCCCAAGATCGTGAAGA	5’- CGCACTCTGTTGTCGATACCCT
